# Supplementary material for: Phosphorylated tau 181 and 217 are elevated in serum and muscle of patients with amyotrophic lateral sclerosis
Source: Nat Commun. 2025 Mar 5;16:2019. doi: 10.1038/s41467-025-57144-7 (PMC11882981; doi:10.1038/s41467-025-57144-7)
Supplement: Supplementary file 4 — Source Data [file 41467_2025_57144_MOESM4_ESM.xlsx]

## Sheet: Figure 1A
serum p-tau 181	ALS	ALS A+	ALS A-	AD	DCo
	4.15	2.38	4.15	1.5	0.91
	4.99	1.29	4.99	2.3	0.91
	23.49	4.75	23.49	3.3	1.67
	7.41	21.41	7.41	2.8	1.04
	1.42	0.82	1.42	2.5	0.53
	5.18	1.10361	5.18	2.4	0.35
	4.69	2.22721	4.69	1.3	2.91
	3.97	3.8	3.97	2.6	0.74
	13.52	2.2	13.52	2.1	0.38
	5.4	2.3	5.4	2.3	0.66
	0.9	4.2	0.9	4.7	2.54
	4.57	4.2	4.57	3.6	0.47
	2.38	3.2	8.59679	1.4	1.51
	1.29	1.15637	3.56231	2.1	2.79
	4.75	2.01708	4.53498	0.6	1.28
	21.41	3.19096	5.86983	0.8	0.55
	0.82		3.99851	3.7	1.02
	2.04		5.03068	2.8	0.89
	5.43		3.14436	1.7	1.06
	1.93		7.31622	2.6	1.4
	3.87		2.33328	3.8	0.142708
	3.33		21.1494	2.8	0.986785
	1.04		0.126668	2.65501	1.46145
	2.73		13.1823	5.32248	0.773382
	3.1		1.85875	1.82189	0.495957
	4.63		5.01404	1.70309	1.13025
	10.95		1.09495	1.52414	0.848998
	3.14		1.52	3.59826	0.116614
	1.16		2.78066	2.74666	0.765671
	6.35		0.788752	5.40355	0.838233
	1.62		6.10043	2.88378	1.48565
	3.89		3.8	1.91897	0.97197
	3.8		18.6	2.15809	1.64541
	5.39		1.6	3.0258	0.869378
	11.86		3	4.84473	1.00973
	9.54		3.6	3.60459	2.1701
	8.25		5.1	1.46486	1.70807
	12.61		9.5	1.35122	1.72209
	8.59679		1.3	4.27003	0.234519
	3.56231		0.8	1.139	1.33431
	4.53498		2.3	3.63381	1.3
	5.86983		2.4	3.16735	0.3
	3.99851		1.2	4.41165	0.5
	5.03068		1.9	1.14534	1.4
	3.14436		8.9	1.04324	1.3
	7.31622		4	2.63339	1.2
	2.33328		1.2	2.74802	3.2
	21.1494		1.5	7.38631	0.9
	0.126668		1.8	2.43039	2.2
	13.1823		1.6	5.84553	4.1
	1.85875		1.2	2.51297	2.1
	5.01404		1.2	4.32854	1.7
	1.09495		4.3	11.2344	1.6
	1.52		1.7	1.26987	2.4
	2.78066		1.8	3.52073	0.6
	0.788752		1.6	2.38948	0.2
	6.10043		7.1	2.05372	0.1
	1.10361		0.2	1.77768	3.2
	2.22721		1.7	1.35394	0.4
	2.64593		1.8	1.74128	1.1
	1.70682		9.8	2.35157	1
	0.769674		2.9	1.47879	1
	3.55442		7.9	4.14028	1.4
	3.8		13.4	1.91612	0.9
	18.6		1.4	4.18385	0.8
	1.6		3	3.84004	0.9
	3		1.2	7	2.9
	3.6		0.4	1	1.9
	5.1		4.3	3.1	1.1
	9.5		5.3	3	1.8
	1.3		0.9	3.6	3.8
	0.8		0.4	2.9	2.2
	2.3		3.6	1.5	1.2
	2.4		1.2	1.6	4.3
	1.2		7.7	4.6	3.2
	1.9		0.5	3.3	1
	8.9		4.8	3	0.5
	4		1.89679	3.4	1.4
	1.2		2.3025	1.7	1.2
	1.5		5.74761	3.6	1.7
	1.8		2.65636	2.8	0.4
	1.6		0.581778	2.9	0.8
	1.2		6.60628	2.6	1.3
	3.8		3.26422	3.7	4
	2.2		3.78071	2.9	1
	1.2		2.75976	6.4	0.8
	4.3		4.35655	3.7	0.9
	1.7		4.24638	3.8	1.3
	1.8		2.63226	1.7	1.2
	1.6		0.648579	3.6	1.2
	7.1		0.485944	3.1	1
	0.2		1.39617	3.6	1.1
	1.7		1.78408	4	0.6
	1.8		1.94044	1.8	1.1
	9.8		0.563005	5	1.16925
	2.9		4.339	2.9	0.75959
	7.9		0.888512	2.7	0.718337
	13.4		4.6154	3.3	3.1
	1.4		5.33852	3.9	0.6
	3		2.31858	4.7
	1.2		0.748437	2.5
	0.4		1.7951	3.1
	4.3		1.14724	1.4
	5.3		4.18474	5.1
	0.9		1.54143	1.8
	0.4		1.15346	1.9
	3.6		2.1969	3.5
	1.2		2.31553	2.9
	7.7		2.6225	0.5
	0.5		4.23492	5
	4.8		3.91422	1.9
	2.3
	4.2
	4.2
	3.2
	1.89679
	2.3025
	5.74761
	2.65636
	0.581778
	6.60628
	3.26422
	3.78071
	2.75976
	4.35655
	4.24638
	2.63226
	0.648579
	0.485944
	1.39617
	1.78408
	1.94044
	0.563005
	4.339
	0.888512
	4.6154
	5.33852
	2.31858
	0.748437
	1.7951
	1.14724
	4.18474
	1.54143
	1.15346
	2.1969
	2.31553
	2.6225
	4.23492
	3.91422
	1.15637
	2.01708
	3.19096

## Sheet: Figure 1B
serum p-tau 181	Halle			Milan			Mannheim 1		Mannheim 2
	ALS	AD	DCo	ALS	AD	DCo	ALS	DCo	AD	Dco
	4.15	1.5	0.91	1.2	7	1.6	3.8	1.3	3.7	3.2
	4.99	2.3	0.91	4.3	1	2.4	18.6	0.3	3.8	1
	23.49	3.3	1.67	1.7	3.1	0.6	1.6	0.5	1.7	0.5
	7.41	2.8	1.04	1.8	3	0.2	3	1.4	3.6	1.4
	1.42	2.5	0.53	1.6	3.6	0.1	3.6	1.3	3.1	1.2
	5.18	2.4	0.35	7.1	2.9	3.2	5.1	1.2	3.6	1.7
	4.69	1.3	2.91	0.2	1.5	0.4	9.5	3.2	4	0.4
	3.97	2.6	0.74	1.7	1.6	1.1	1.3	0.9	1.8	0.8
	13.52	2.1	0.38	1.8	4.6	1	0.8	2.2	5	1.3
	5.4	2.3	0.66	9.8	3.3	1	2.3	4.1	2.9	4
	0.9	4.7	2.54	2.9	3	1.4	2.4	2.1	2.7	1
	4.57	3.6	0.47	7.9	3.4	0.9	1.2	1.7	3.3	0.8
	8.59679	1.4	1.51	13.4	1.7	0.8	1.9		3.9	0.9
	3.56231	2.1	2.79	1.4	3.6	0.9	8.9		4.7	1.3
	4.53498	0.6	1.28	3	2.8	2.9	4		2.5	1.2
	5.86983	0.8	0.55	1.2	2.9	1.9	1.2		3.1	1.2
	3.99851	3.7	1.02	0.4	2.6	1.1	1.5		1.4	1
	5.03068	2.8	0.89	4.3	3.7	1.8	1.8		5.1	1.1
	3.14436	1.7	1.06	5.3	2.9	3.8	1.6		1.8	0.6
	7.31622	2.6	1.4	0.9	6.4	2.2	1.2		1.9	1.1
	2.33328	3.8	0.142708	0.4		1.2	3.8		3.5	1.16925
	21.1494	2.8	0.986785	3.6		4.3	2.2		2.9	0.75959
	0.126668	2.65501	1.46145	1.2					0.5	0.718337
	13.1823	5.32248	0.773382	7.7					5	3.1
	1.85875	1.82189	0.495957	0.5					1.9	0.6
	5.01404	1.70309	1.13025	4.8
	1.09495	1.52414	0.848998	1.89679
	1.52	3.59826	0.116614	2.3025
	2.78066	2.74666	0.765671	5.74761
	0.788752	5.40355	0.838233	2.65636
	6.10043	2.88378	1.48565	0.581778
	2.38	1.91897	0.97197	6.60628
	1.29	2.15809	1.64541	3.26422
	4.75	3.0258	0.869378	3.78071
	21.41	4.84473	1.00973	2.75976
	0.82	3.60459	2.1701	4.35655
	1.10361	1.46486	1.70807	4.24638
	2.22721	1.35122	1.72209	2.63226
	2.04	4.27003	0.234519	0.648579
	5.43	1.139	1.33431	0.485944
	1.93	3.63381		1.39617
	3.87	3.16735		1.78408
	3.33	4.41165		1.94044
	1.04	1.14534		0.563005
	2.73	1.04324		4.339
	3.1	2.63339		0.888512
	4.63	2.74802		4.6154
	10.95	7.38631		5.33852
	3.14	2.43039		2.31858
	1.16	5.84553		0.748437
	6.35	2.51297		1.7951
	1.62	4.32854		1.14724
	3.89	11.2344		4.18474
	3.8	1.26987		1.54143
	5.39	3.52073		1.15346
	11.86	2.38948		2.1969
	9.54	2.05372		2.31553
	8.25	1.77768		2.6225
	12.61	1.35394		4.23492
	2.64593	1.74128		3.91422
	1.70682	2.35157		2.3
	0.769674	1.47879		4.2
	3.55442	4.14028		4.2
		1.91612		3.2
		4.18385		1.15637
		3.84004		2.01708
				3.19096

## Sheet: Figure 1C
serum p-tau 217	ALS	ALS A+	ALS A-	AD	DCo
	0.4	0.29	0.4	0.33	0.11
	0.34	0.32	0.34	0.97	0.14
	1.96	0.46	1.96	0.93	0.17
	0.71	2.51	0.71	0.51	0.18
	0.09	0.13	0.09	0.66	0.05
	0.46	0.160802	0.46	0.93	0.07
	0.61	0.2533	0.61	0.31	0.13
	0.26	0.48	0.26	0.35	0.11
	0.52	0.47	0.52	0.47	0.09
	0.58	0.53	0.58	0.85	0.07
	0.14	0.48	0.14	0.87	0.25
	0.46	0.51	0.46	1.45	0.08
	1.35544	0.49	1.35544	0.41	0.19
	0.485131	0.121343	0.485131	0.41	0.17
	0.514741	0.404129	0.514741	0.18	0.12
	0.727101	0.546982	0.727101	0.25	0
	0.371789		0.371789	1.03	0.08
	0.747534		0.747534	0.77	0.11
	0.425876		0.425876	0.99	0.12
	1.19498		1.19498	0.56	0.1
	0.302449		0.302449	0.97	0.0648566
	2.43297		2.43297	0.44	0.149617
	0.057422		0.057422	1.19774	0.128742
	0.321575		0.321575	0.769236	0.122356
	0.212658		0.212658	0.517624	0.154087
	0.336484		0.336484	0.427602	0.198223
	0.254431		0.254431	0.431356	0.12178
	0.190854		0.190854	0.919211	0.070098
	0.25332		0.25332	0.900709	0.142266
	0.140616		0.140616	2.04354	0.161331
	0.490713		0.490713	0.899574	0.260085
	0.4		0.4	0.364917	0.150666
	1.62		1.62	0.727228	0.22065
	0.16		0.16	1.07743	0.129143
	0.25		0.25	0.814611	0.197613
	0.26		0.26	1.32923	0.236047
	0.59		0.59	0.168384	0.252019
	0.62		0.62	0.185505	0.24962
	0.15		0.15	0.874753	0.138158
	0.12		0.12	0.152633	0.153864
	0.22		0.22	0.887115	0.11
	0.22		0.22	0.830953	0.05
	0.1		0.1	1.24408	0.07
	0.15		0.15	0.38113	0.2
	1.26		1.26	0.124834	0.05
	0.59		0.59	0.642712	0.12
	0.14		0.14	0.514597	0.31
	0.11		0.11	1.963	0.13
	0.18		0.18	0.373076	0.34
	0.12		0.12	1.19501	0.3
	0.11		0.11	0.786126	0.24
	0.32		0.32	0.60785	0.15
	0.2		0.2	2.24124	0.12
	0.25		0.25	0.303466	0.22
	0.36		0.36	1.03567	0.12
	0.17		0.17	0.875188	0.11
	1		1	0.647031	0.05
	0.09		0.09	0.515759	0.39
	0.33		0.33	0.373473	0.12
	0.3		0.3	0.645666	0.06
	1		1	0.611451	0.14
	0.37		0.37	0.324819	0.09
	0.63		0.63	0.971481	0.16
	1.31		1.31	0.664214	0.19
	0.24		0.24	0.913404	0.1
	0.34		0.34	1.17754	0.1
	0.21		0.21	1.44	0.33
	0.12		0.12	0.22	0.17
	0.38		0.38	0.65	0.12
	0.72		0.72	0.39	0.11
	0.38		0.38	0.49	0.22
	0.11		0.11	0.43	0.25
	0.62		0.62	0.34	0.19
	0.13		0.13	0.39	0.59
	0.69		0.69	0.97	0.33
	0.11		0.11	0.8	0.15
	0.48		0.48	0.89	0.3
	0.461521		0.461521	0.59	0.39
	0.376463		0.376463	0.36	0.16
	0.816447		0.816447	0.59	0.27
	0.369807		0.369807	0.77	0.09
	0.15055		0.15055	0.88	0.06
	1.42792		1.42792	0.71	0.17
	0.340023		0.340023	0.63	0.38
	0.548675		0.548675	0.6	0.14
	0.40323		0.40323	2.08	0.12
	0.883017		0.883017	0.79	0.1
	0.639221		0.639221	1.39	0.18
	0.197094		0.197094	0.39	0.12
	0.136747		0.136747	0.76	0.14
	0.0651276		0.0651276	0.95	0.11
	0.185468		0.185468	1.14	0.24
	0.147088		0.147088	0.77	0.07
	0.243698		0.243698	0.63	0.16
	0.121322		0.121322	0.66	0.15
	0.706184		0.706184	0.91	0.19
	0.132733		0.132733	0.8	0.15
	0.586012		0.586012	0.84	0.85
	0.903862		0.903862	0.74	0.08
	0.370375		0.370375	1.12
	0.166234		0.166234	0.4
	0.31912		0.31912	0.8
	0.365019		0.365019	0.29
	0.623522		0.623522	1.29
	0.209645		0.209645	0.75
	0.189726		0.189726	0.35
	0.270763		0.270763	0.66
	0.252297		0.252297	0.87
	0.541134		0.541134	0.13
	0.726539		0.726539	1.57
	0.723219		0.723219	0.46
	0.29
	0.32
	0.46
	2.51
	0.13
	0.160802
	0.2533
	0.48
	0.47
	0.53
	0.48
	0.51
	0.49
	0.121343
	0.404129
	0.546982
	0.19
	0.43
	0.1
	0.37
	0.45
	0.1
	0.31
	0.4
	0.35
	0.87
	0.31
	0.14
	1.08
	0.2
	0.53
	0.51
	0.46
	0.87
	0.54
	0.65
	0.82
	0.285599
	0.18749
	0.175701
	0.478299

## Sheet: Figure 1D
serum p-tau 217	Halle			Milan			Mannheim 1		Mannheim 2
	ALS	AD	DCo	ALS	AD	DCo	ALS	DCo	AD	DCo
	0.4	0.33	0.11	0.32	1.44	0.12	0.4	0.11	0.79	0.33
	0.34	0.97	0.14	0.2	0.22	0.22	1.62	0.05	1.39	0.15
	1.96	0.93	0.17	0.25	0.65	0.12	0.16	0.07	0.39	0.3
	0.71	0.51	0.18	0.36	0.39	0.11	0.25	0.2	0.76	0.39
	0.09	0.66	0.05	0.17	0.49	0.05	0.26	0.05	0.95	0.16
	0.46	0.93	0.07	1	0.43	0.39	0.59	0.12	1.14	0.27
	0.61	0.31	0.13	0.09	0.34	0.12	0.62	0.31	0.77	0.09
	0.26	0.35	0.11	0.33	0.39	0.06	0.15	0.13	0.63	0.06
	0.52	0.47	0.09	0.3	0.97	0.14	0.12	0.34	0.66	0.17
	0.58	0.85	0.07	1	0.8	0.09	0.22	0.3	0.91	0.38
	0.14	0.87	0.25	0.37	0.89	0.16	0.22	0.24	0.8	0.14
	0.46	1.45	0.08	0.63	0.59	0.19	0.1	0.15	0.84	0.12
	1.35544	0.41	0.19	1.31	0.36	0.1	0.15		0.74	0.1
	0.485131	0.41	0.17	0.24	0.59	0.1	1.26		1.12	0.18
	0.514741	0.18	0.12	0.34	0.77	0.33	0.59		0.4	0.12
	0.727101	0.25	0	0.21	0.88	0.17	0.14		0.8	0.14
	0.371789	1.03	0.08	0.12	0.71	0.12	0.11		0.29	0.11
	0.747534	0.77	0.11	0.38	0.63	0.11	0.18		1.29	0.24
	0.425876	0.99	0.12	0.72	0.6	0.22	0.12		0.75	0.07
	1.19498	0.56	0.1	0.38	2.08	0.25	0.11		0.35	0.16
	0.302449	0.97	0.0648566	0.11		0.19	0.48		0.66	0.15
	2.43297	0.44	0.149617	0.62		0.59	0.47		0.87	0.19
	0.057422	1.19774	0.128742	0.13					0.13	0.15
	0.321575	0.769236	0.122356	0.69					1.57	0.85
	0.212658	0.517624	0.154087	0.11					0.46	0.08
	0.336484	0.427602	0.198223	0.48
	0.254431	0.431356	0.12178	0.461521
	0.190854	0.919211	0.070098	0.376463
	0.25332	0.900709	0.142266	0.816447
	0.140616	2.04354	0.161331	0.369807
	0.490713	0.899574	0.260085	0.15055
	0.29	0.364917	0.150666	1.42792
	0.32	0.727228	0.22065	0.340023
	0.46	1.07743	0.129143	0.548675
	2.51	0.814611	0.197613	0.40323
	0.13	1.32923	0.236047	0.883017
	0.160802	0.168384	0.252019	0.639221
	0.2533	0.185505	0.24962	0.197094
	0.19	0.874753	0.138158	0.136747
	0.43	0.152633	0.153864	0.0651276
	0.1	0.887115		0.185468
	0.37	0.830953		0.147088
	0.45	1.24408		0.243698
	0.1	0.38113		0.121322
	0.31	0.124834		0.706184
	0.4	0.642712		0.132733
	0.35	0.514597		0.586012
	0.87	1.963		0.903862
	0.31	0.373076		0.370375
	0.14	1.19501		0.166234
	1.08	0.786126		0.31912
	0.2	0.60785		0.365019
	0.53	2.24124		0.623522
	0.51	0.303466		0.209645
	0.46	1.03567		0.189726
	0.87	0.875188		0.270763
	0.54	0.647031		0.252297
	0.65	0.515759		0.541134
	0.82	0.373473		0.726539
	0.285599	0.645666		0.723219
	0.18749	0.611451		0.53
	0.175701	0.324819		0.48
	0.478299	0.971481		0.51
		0.664214		0.49
		0.913404		0.121343
		1.17754		0.404129
				0.546982

## Sheet: Figure 1E
ROC Curve p-tau 181	ALS	AD	DCo
	4.15	1.5	0.91
	4.99	2.3	0.91
	23.49	3.3	1.67
	7.41	2.8	1.04
	1.42	2.5	0.53
	5.18	2.4	0.35
	4.69	1.3	2.91
	3.97	2.6	0.74
	13.52	2.1	0.38
	5.4	2.3	0.66
	0.9	4.7	2.54
	4.57	3.6	0.47
	2.38	1.4	1.51
	1.29	2.1	2.79
	4.75	0.6	1.28
	21.41	0.8	0.55
	0.82	3.7	1.02
	2.04	2.8	0.89
	5.43	1.7	1.06
	1.93	2.6	1.4
	3.87	3.8	0.142708
	3.33	2.8	0.986785
	1.04	2.65501	1.46145
	2.73	5.32248	0.773382
	3.1	1.82189	0.495957
	4.63	1.70309	1.13025
	10.95	1.52414	0.848998
	3.14	3.59826	0.116614
	1.16	2.74666	0.765671
	6.35	5.40355	0.838233
	1.62	2.88378	1.48565
	3.89	1.91897	0.97197
	3.8	2.15809	1.64541
	5.39	3.0258	0.869378
	11.86	4.84473	1.00973
	9.54	3.60459	2.1701
	8.25	1.46486	1.70807
	12.61	1.35122	1.72209
	8.59679	4.27003	0.234519
	3.56231	1.139	1.33431
	4.53498	3.63381	1.3
	5.86983	3.16735	0.3
	3.99851	4.41165	0.5
	5.03068	1.14534	1.4
	3.14436	1.04324	1.3
	7.31622	2.63339	1.2
	2.33328	2.74802	3.2
	21.1494	7.38631	0.9
	0.126668	2.43039	2.2
	13.1823	5.84553	4.1
	1.85875	2.51297	2.1
	5.01404	4.32854	1.7
	1.09495	11.2344	1.6
	1.52	1.26987	2.4
	2.78066	3.52073	0.6
	0.788752	2.38948	0.2
	6.10043	2.05372	0.1
	1.10361	1.77768	3.2
	2.22721	1.35394	0.4
	2.64593	1.74128	1.1
	1.70682	2.35157	1
	0.769674	1.47879	1
	3.55442	4.14028	1.4
	3.8	1.91612	0.9
	18.6	4.18385	0.8
	1.6	3.84004	0.9
	3	7	2.9
	3.6	1	1.9
	5.1	3.1	1.1
	9.5	3	1.8
	1.3	3.6	3.8
	0.8	2.9	2.2
	2.3	1.5	1.2
	2.4	1.6	4.3
	1.2	4.6	3.2
	1.9	3.3	1
	8.9	3	0.5
	4	3.4	1.4
	1.2	1.7	1.2
	1.5	3.6	1.7
	1.8	2.8	0.4
	1.6	2.9	0.8
	1.2	2.6	1.3
	3.8	3.7	4
	2.2	2.9	1
	1.2	6.4	0.8
	4.3	3.7	0.9
	1.7	3.8	1.3
	1.8	1.7	1.2
	1.6	3.6	1.2
	7.1	3.1	1
	0.2	3.6	1.1
	1.7	4	0.6
	1.8	1.8	1.1
	9.8	5	1.16925
	2.9	2.9	0.75959
	7.9	2.7	0.718337
	13.4	3.3	3.1
	1.4	3.9	0.6
	3	4.7
	1.2	2.5
	0.4	3.1
	4.3	1.4
	5.3	5.1
	0.9	1.8
	0.4	1.9
	3.6	3.5
	1.2	2.9
	7.7	0.5
	0.5	5
	4.8	1.9
	2.3
	4.2
	4.2
	3.2
	1.89679
	2.3025
	5.74761
	2.65636
	0.581778
	6.60628
	3.26422
	3.78071
	2.75976
	4.35655
	4.24638
	2.63226
	0.648579
	0.485944
	1.39617
	1.78408
	1.94044
	0.563005
	4.339
	0.888512
	4.6154
	5.33852
	2.31858
	0.748437
	1.7951
	1.14724
	4.18474
	1.54143
	1.15346
	2.1969
	2.31553
	2.6225
	4.23492
	3.91422
	1.15637
	2.01708
	3.19096

## Sheet: Figure 1F
ROC Curve p-tau 217	ALS	AD	DCo
	0.4	0.33	0.11
	0.34	0.97	0.14
	1.96	0.93	0.17
	0.71	0.51	0.18
	0.09	0.66	0.05
	0.46	0.93	0.07
	0.61	0.31	0.13
	0.26	0.35	0.11
	0.52	0.47	0.09
	0.58	0.85	0.07
	0.14	0.87	0.25
	0.46	1.45	0.08
	1.35544	0.41	0.19
	0.485131	0.41	0.17
	0.514741	0.18	0.12
	0.727101	0.25	0
	0.371789	1.03	0.08
	0.747534	0.77	0.11
	0.425876	0.99	0.12
	1.19498	0.56	0.1
	0.302449	0.97	0.0648566
	2.43297	0.44	0.149617
	0.057422	1.19774	0.128742
	0.321575	0.769236	0.122356
	0.212658	0.517624	0.154087
	0.336484	0.427602	0.198223
	0.254431	0.431356	0.12178
	0.190854	0.919211	0.070098
	0.25332	0.900709	0.142266
	0.140616	2.04354	0.161331
	0.490713	0.899574	0.260085
	0.4	0.364917	0.150666
	1.62	0.727228	0.22065
	0.16	1.07743	0.129143
	0.25	0.814611	0.197613
	0.26	1.32923	0.236047
	0.59	0.168384	0.252019
	0.62	0.185505	0.24962
	0.15	0.874753	0.138158
	0.12	0.152633	0.153864
	0.22	0.887115	0.11
	0.22	0.830953	0.05
	0.1	1.24408	0.07
	0.15	0.38113	0.2
	1.26	0.124834	0.05
	0.59	0.642712	0.12
	0.14	0.514597	0.31
	0.11	1.963	0.13
	0.18	0.373076	0.34
	0.12	1.19501	0.3
	0.11	0.786126	0.24
	0.32	0.60785	0.15
	0.2	2.24124	0.12
	0.25	0.303466	0.22
	0.36	1.03567	0.12
	0.17	0.875188	0.11
	1	0.647031	0.05
	0.09	0.515759	0.39
	0.33	0.373473	0.12
	0.3	0.645666	0.06
	1	0.611451	0.14
	0.37	0.324819	0.09
	0.63	0.971481	0.16
	1.31	0.664214	0.19
	0.24	0.913404	0.1
	0.34	1.17754	0.1
	0.21	1.44	0.33
	0.12	0.22	0.17
	0.38	0.65	0.12
	0.72	0.39	0.11
	0.38	0.49	0.22
	0.11	0.43	0.25
	0.62	0.34	0.19
	0.13	0.39	0.59
	0.69	0.97	0.33
	0.11	0.8	0.15
	0.48	0.89	0.3
	0.461521	0.59	0.39
	0.376463	0.36	0.16
	0.816447	0.59	0.27
	0.369807	0.77	0.09
	0.15055	0.88	0.06
	1.42792	0.71	0.17
	0.340023	0.63	0.38
	0.548675	0.6	0.14
	0.40323	2.08	0.12
	0.883017	0.79	0.1
	0.639221	1.39	0.18
	0.197094	0.39	0.12
	0.136747	0.76	0.14
	0.0651276	0.95	0.11
	0.185468	1.14	0.24
	0.147088	0.77	0.07
	0.243698	0.63	0.16
	0.121322	0.66	0.15
	0.706184	0.91	0.19
	0.132733	0.8	0.15
	0.586012	0.84	0.85
	0.903862	0.74	0.08
	0.370375	1.12
	0.166234	0.4
	0.31912	0.8
	0.365019	0.29
	0.623522	1.29
	0.209645	0.75
	0.189726	0.35
	0.270763	0.66
	0.252297	0.87
	0.541134	0.13
	0.726539	1.57
	0.723219	0.46
	0.29
	0.32
	0.46
	2.51
	0.13
	0.160802
	0.2533
	0.48
	0.47
	0.53
	0.48
	0.51
	0.49
	0.121343
	0.404129
	0.546982
	0.19
	0.43
	0.1
	0.37
	0.45
	0.1
	0.31
	0.4
	0.35
	0.87
	0.31
	0.14
	1.08
	0.2
	0.53
	0.51
	0.46
	0.87
	0.54
	0.65
	0.82
	0.285599
	0.18749
	0.175701
	0.478299

## Sheet: Figure 2A
serum t-tau	ALS	ALS A+	ALS A-	AD	DCo
	0.349846	0.111423	0.349846	0.205245	0.0449664
	0.0696151		0.0696151	0.358411	0.109386
	0.177718	0.112126	0.177718	0.252974
	0.0851152		0.0851152	0.43659	0.0194383
	0.115688	0.442737	0.115688	0.0764155	0.0390681
	0.188821	0.215636	0.188821	0.368899
	0.0732765	0.12415	0.0732765	0.165847	2.36889
		0.062			0.194105
	0.0546087	0.0558091	0.0546087	0.206665	0.18953
	0.207819	0.231641	0.207819	0.24898
	0.223915	1.29318	0.223915
	0.182498	0.246474	0.182498	0.525909	0.197323
	0.187934	0.243393	0.187934	0.213273	0.0852465
	0.146433	0.00666087	0.146433	0.429921	0.0201736
	0.170938	0.1282	0.170938
	0.137948	0.131505	0.137948	0.209961
	0.242187		0.242187	0.249171	0.0822718
	0.166087		0.166087	0.308331	0.271102
	0.274199		0.274199	0.318878
	0.231821		0.231821
	0.132828		0.132828		0.0955739
	0.210906		0.210906		0.11814
	0.10323		0.10323	0.314322	0.514881
	0.264256		0.264256	0.39369	0.447343
	0.085605		0.085605	0.220571	0.162443
	0.184874		0.184874	0.310491	0.177004
	0.31319		0.31319	0.129949	0.218481
	0.201653		0.201653	0.244975	0.0617741
	0.249326		0.249326	0.477126	0.174341
	0.422704		0.422704	0.744581	0.168578
	0.141201		0.141201	0.426254	0.17776
	0.111423		0.0393411	0.15079	0.380563
				0.313062	0.139275
	0.112126			0.944536	0.325454
				0.989493	0.325107
	0.442737			0.494181	0.14121
	0.215636			0.188798	0.213918
	0.12415		0.00479501	0.250883	0.238154
	0.153815		0.0429123	0.235671	0.256815
	0.0194783		0.0351577	0.127431	0.0449202
	0.0909533		0.022288	0.372925	0.0482363
	0.0953082		0.062	0.307945	0.0500658
	0.109155		0.0583434	0.935353	0.0867493
			0.0365712	0.447512	0.193813
	0.191923		0.542175	0.569237	0.0802335
	0.0998246		0.0217334	0.561324	0.0309343
			0.0943523	0.272412	0.149732
	0.0708764		0.16526	0.532089	0.0830264
	0.249808		0.0414622	0.260843	0.105467
	0.156331		0.0679455	0.568878	0.0178994
	0.209255		0.0344815	0.799194	0.111622
	0.0057217		0.296398	0.357994	0.062
	0.140387		0.150659	0.251551	0.148567
	0.138982		0.264143	0.0646477	0.104219
	0.177572		0.115274	0.22933	0.210266
	0.0997497		0.142237	0.463527	0.0982087
	0.125002		0.10875	0.249296	0.118945
	0.0715581		0.0940341	0.0720721	0.157677
	0.0296625		0.179785	0.082778	0.0266123
	0.13368		0.0506413	0.199489	0.256599
	0.0421203		0.0941751	0.33171
	0.0685709		0.137445	0.0633815	0.361295
	0.207391		0.0885014	0.277398	0.20349
	0.0393411		0.188578	0.345958	0.297146
			0.297105	0.377269	0.0294264
			0.145668	0.134241	0.147965
			0.320021	0.289501	0.0503911
			0.232308	0.117562	0.06263
			0.159856	0.400451	0.0213261
	0.00479501		0.162665	0.307134	0.490185
	0.0429123		0.215618	0.439197	0.318332
	0.0351577		0.142088		0.110776
	0.022288		0.202922	0.292041	0.344431
	0.062		0.137937	0.345777	0.103497
	0.0583434		0.158137	0.219804	0.0373124
	0.0365712		0.150608	0.341252	0.0412223
	0.542175		0.201191	0.0920622	0.062
	0.0217334		0.140566	0.216783	0.114335
	0.0943523		0.0808763	0.10095	0.0823548
	0.16526		0.146679	0.186506	0.0281567
	0.0414622		0.111434	0.211031	0.0162691
	0.0679455		0.221695	0.219324	0.10842
	0.0344815		0.0650672	0.19854	0.1078
	0.062			0.212816	0.0670284
	0.0558091		0.139329	0.156432	0.0258365
	0.296398		0.128499	0.369501	0.119214
	0.150659		0.201677	0.0245433	0.031378
	0.264143		0.0899796	0.229896	0.19342
	0.115274		0.0361032	0.0774522	0.136478
	0.142237		0.0991141	0.135178	0.0232448
	0.10875		0.181121	0.187304	0.060871
	0.0940341		0.1787	0.303327	0.230156
	0.179785		0.0738847	0.0887285	0.0155389
	0.0506413		0.048585	0.169354	0.208887
	0.0941751		0.118966	0.176492	0.2054
	0.137445		0.183992	0.100239	0.283003
	0.0885014		0.295244	0.140783	0.290299
	0.188578		0.043099	0.129194	0.12978
	0.297105		0.192371	0.173115	0.00305761
	0.145668		0.0710468	0.075942
	0.320021		0.194836	0.146745
	0.232308		0.0586794	0.244982
	0.159856		0.204284	0.0496006
	0.162665		0.0972682	0.160291
	0.215618		0.2155	0.20459
	0.142088		0.153152	0.119228
	0.202922		0.0408186	0.243732
	0.137937		0.0429218	0.133147
	0.158137		0.105962	0.182826
	0.150608		0.082576	0.559389
	0.201191		0.295784	0.283521
	0.140566
	0.0808763
	0.146679
	0.111434
	0.221695
	0.0650672
	0.139329
	0.128499
	0.201677
	0.0899796
	0.0361032
	0.0991141
	0.181121
	0.1787
	0.0738847
	0.048585
	0.118966
	0.183992
	0.295244
	0.043099
	0.192371
	0.0710468
	0.194836
	0.0586794
	0.204284
	0.0972682
	0.2155
	0.153152
	0.0408186
	0.0429218
	0.105962
	0.082576
	0.295784
	0.231641
	1.29318
	0.246474
	0.243393
	0.00666087
	0.1282
	0.131505

## Sheet: Figure 2B
serum t-tau	Halle			Milan			Mannheim 1		Mannheim 2
	ALS	AD	DCo	ALS	AD	DCo	ALS	DCo	AD	DCo
	0.349846	0.205245	0.0449664	0.296398	0.289501	0.148567	0.0393411	0.0482363	0.0245433	0.0373124
	0.0696151	0.358411	0.109386	0.150659	0.117562	0.104219		0.0500658	0.229896	0.0412223
	0.177718	0.252974		0.264143	0.400451	0.210266		0.0867493	0.0774522	0.062
	0.0851152	0.43659	0.0194383	0.115274	0.307134	0.0982087		0.193813	0.135178	0.114335
	0.115688	0.0764155	0.0390681	0.142237	0.439197	0.118945		0.0802335	0.187304	0.0823548
	0.188821	0.368899		0.10875		0.157677		0.0309343	0.303327	0.0281567
	0.0732765	0.165847	2.36889	0.0940341	0.292041	0.0266123	0.00479501	0.149732	0.0887285	0.0162691
			0.194105	0.179785	0.345777	0.256599	0.0429123	0.0830264	0.169354	0.10842
	0.0546087	0.206665	0.18953	0.0506413	0.219804		0.0351577	0.105467	0.176492	0.1078
	0.207819	0.24898		0.0941751	0.341252	0.361295	0.022288	0.0178994	0.100239	0.0670284
	0.223915			0.137445	0.0920622	0.20349	0.062	0.111622	0.140783	0.0258365
	0.182498	0.525909	0.197323	0.0885014	0.216783	0.297146	0.0583434	0.062	0.129194	0.119214
	0.187934	0.213273	0.0852465	0.188578	0.10095	0.0294264	0.0365712		0.173115	0.031378
	0.146433	0.429921	0.0201736	0.297105	0.186506	0.147965	0.542175		0.075942	0.19342
	0.170938			0.145668	0.211031	0.0503911	0.0217334		0.146745	0.136478
	0.137948	0.209961		0.320021	0.219324	0.06263	0.0943523		0.244982	0.0232448
	0.242187	0.249171	0.0822718	0.232308	0.19854	0.0213261	0.16526		0.0496006	0.060871
	0.166087	0.308331	0.271102	0.159856	0.212816	0.490185	0.0414622		0.160291	0.230156
	0.274199	0.318878		0.162665	0.156432	0.318332	0.0679455		0.20459	0.0155389
	0.231821			0.215618	0.369501	0.110776	0.0344815		0.119228	0.208887
	0.132828		0.0955739	0.142088		0.344431	0.062		0.243732	0.2054
	0.210906		0.11814	0.202922		0.103497	0.0558091		0.133147	0.283003
	0.10323	0.314322	0.514881	0.137937					0.182826	0.290299
	0.264256	0.39369	0.447343	0.158137					0.559389	0.12978
	0.085605	0.220571	0.162443	0.150608					0.283521	0.00305761
	0.184874	0.310491	0.177004	0.201191
	0.31319	0.129949	0.218481	0.140566
	0.201653	0.244975	0.0617741	0.0808763
	0.249326	0.477126	0.174341	0.146679
	0.422704	0.744581	0.168578	0.111434
	0.141201	0.426254	0.17776	0.221695
	0.111423	0.15079	0.380563	0.0650672
		0.313062	0.139275
	0.112126	0.944536	0.325454	0.139329
		0.989493	0.325107	0.128499
	0.442737	0.494181	0.14121	0.201677
	0.215636	0.188798	0.213918	0.0899796
	0.12415	0.250883	0.238154	0.0361032
	0.153815	0.235671	0.256815	0.0991141
	0.0194783	0.127431	0.0449202	0.181121
	0.0909533	0.372925		0.1787
	0.0953082	0.307945		0.0738847
	0.109155	0.935353		0.048585
		0.447512		0.118966
	0.191923	0.569237		0.183992
	0.0998246	0.561324		0.295244
		0.272412		0.043099
	0.0708764	0.532089		0.192371
	0.249808	0.260843		0.0710468
	0.156331	0.568878		0.194836
	0.209255	0.799194		0.0586794
	0.0057217	0.357994		0.204284
	0.140387	0.251551		0.0972682
	0.138982	0.0646477		0.2155
	0.177572	0.22933		0.153152
	0.0997497	0.463527		0.0408186
	0.125002	0.249296		0.0429218
	0.0715581	0.0720721		0.105962
	0.0296625	0.082778		0.082576
	0.13368	0.199489		0.295784
	0.0421203	0.33171		0.231641
	0.0685709	0.0633815		1.29318
	0.207391	0.277398		0.246474
		0.345958		0.243393
		0.377269		0.00666087
		0.134241		0.1282
				0.131505

## Sheet: Figure 2C
serum NfL	ALS	ALS A+	ALS A-	AD	DCo
	58	114	58	68	17.4
	71	69	71	58	41.1
	56	125	56	90	33.8
	69	164	69	66	13.3
	18	154	18	48	18.8
	165	127	165	42	27.6
	202	94	202	53	40.1
	223	223	223	51	13
	167	130	167	21	24.1
	212	335	212	16	66.5
	192	338	192	34	37
	140	101	140	34	9.23
	133	181	133	16	60
	59	105	59	44	53.5
	85	252	85	10	11.7
	145	124	145	162	14.9
	18		18	50	10.1
	293		293	33	12.7
	116		116	22	13
	265		265	15	11.2
	42		42	155	15
	225		225	54	12
	54		54	42	49
	111		111	66	16
	261		261	47	8
	188		188	28	25
	18		18	47	22
	296		296	91	17
	254		254	33	26
	93		93	127	33
	81		81	29	21
	114		240	47	31
	69		153	99	7
	125		47.3	38	3
	164		24	72	3
	154		105	46	34
	127		166	12	60
	94		63.9	3	30
	277		10.6	101	11
	31		18.8	118	4
	103		36	28	5.89
	36		183	38	12.8
	41		127	57	1.46
	242		76.6	53	42.2
	14		113	24	0
	196		149	59	15.2
	118		12.2	29	30.6
	41		75.8	78	14
	379		307	49	46.8
	132		6.89	82	72.4
	61		73.9	41	53.5
	30		85.8	57	35
	33		193	167	11.8
	133		306	45	13.7
	128		148	27	20.9
	77		277	45
	89		104	62	16.8
	252		133	36	29.5
	71		645	24	17.1
	20		144	47	24.3
	41		196	53	16.7
	97		302	36	10.7
	66		123	61	9
	240		139	27	29
	153		106	95	30.4
	47.3		343	56	27.2
	24		90.7	86.2	46.4
	105		101	25.4	24.7
	166		77.6	38.9	6.5
	63.9		122	34.4	24.9
	10.6		153	26.1	36.3
	18.8		145	40.1	29.8
	36		115	12	38.3
	183		21.5	142	48
	127		391	58.3	69.7
	76.6		119	41.3	18
	113		213		5.3
	149		193	47.3	22.4
	12.2		293	22.5	10.1
	75.8		242	42.5	61.2
	307		118	30.5	21.2
	6.89		55.4	53.7	25.1
	73.9		110	35.4	41.3
	223		42.5	23.7	26.3
	130		99	72.7	25.2
	85.8		NA	297	29.1
	193		142	40.3	6.4
	306		102	44.7	21.6
	148		79.8	210	18.6
	277		193	27.7	15.8
	104		64.9	50.2	28.7
	133		147	41.1	47.4
	645		136	38.2	9.8
	144		126	20.6	40.6
	196		149	39.8	16.2
	302		27.7	59.1	42.8
	123		87	39.4	19.4
	139		53.4	60.5	60.4
	106		94.9	38.4	20.6
	343		31.4	82
	90.7		155	73.6
	101		109	45.5
	77.6		127	18.3
	122		163	45.4
	153		421	19.3
	145		121	60.9
	115		240	26.5
	21.5		53.3	34.6
	391		74.3	60.7
	119		127	60.9
	213		219	40
	193
	293
	242
	118
	55.4
	110
	42.5
	99
	NA
	142
	102
	79.8
	193
	64.9
	147
	136
	126
	149
	27.7
	87
	53.4
	94.9
	31.4
	155
	109
	127
	163
	421
	121
	240
	53.3
	74.3
	127
	219
	335
	338
	101
	181
	105
	252
	124

## Sheet: Figure 2D
serum NfL	Halle			Milan			Mannheim 1		Mannheim 2
	ALS	AD	DCo	ALS	AD	DCo	ALS	DCo	AD	DCo
	58	68	17.4	85.8	86.2	11.8	240	5.89	40.3	69.7
	71	58	41.1	193	25.4	13.7	153	12.8	44.7	18
	56	90	33.8	306	38.9	20.9	47.3	1.46	210	5.3
	69	66	13.3	148	34.4		24	42.2	27.7	22.4
	18	48	18.8	277	26.1	16.8	105	0	50.2	10.1
	165	42	27.6	104	40.1	29.5	166	15.2	41.1	61.2
	202	53	40.1	133	12	17.1	63.9	30.6	38.2	21.2
	223	51	13	645	142	24.3	10.6	14	20.6	25.1
	167	21	24.1	144	58.3	16.7	18.8	46.8	39.8	41.3
	212	16	66.5	196	41.3	10.7	36	72.4	59.1	26.3
	192	34	37	302		9	183	53.5	39.4	25.2
	140	34	9.23	123	47.3	29	127	35	60.5	29.1
	133	16	60	139	22.5	30.4	76.6		38.4	6.4
	59	44	53.5	106	42.5	27.2	113		82	21.6
	85	10	11.7	343	30.5	46.4	149		73.6	18.6
	145	162	14.9	90.7	53.7	24.7	12.2		45.5	15.8
	18	50	10.1	101	35.4	6.5	75.8		18.3	28.7
	293	33	12.7	77.6	23.7	24.9	307		45.4	47.4
	116	22	13	122	72.7	36.3	6.89		19.3	9.8
	265	15	11.2	153	297	29.8	73.9		60.9	40.6
	42	155	15	145		38.3	223		26.5	16.2
	225	54	12	115		48	130		34.6	42.8
	54	42	49	21.5					60.7	19.4
	111	66	16	391					60.9	60.4
	261	47	8	119					40	20.6
	188	28	25	213
	18	47	22	193
	296	91	17	293
	254	33	26	242
	93	127	33	118
	81	29	21	55.4
	114	47	31	110
	69	99	7	42.5
	125	38	3	99
	164	72	3	NA
	154	46	34	142
	127	12	60	102
	94	3	30	79.8
	277	101	11	193
	31	118	4	64.9
	103	28		147
	36	38		136
	41	57		126
	242	53		149
	14	24		27.7
	196	59		87
	118	29		53.4
	41	78		94.9
	379	49		31.4
	132	82		155
	61	41		109
	30	57		127
	33	167		163
	133	45		421
	128	27		121
	77	45		240
	89	62		53.3
	252	36		74.3
	71	24		127
	20	47		219
	41	53		335
	97	36		338
	66	61		101
		27		181
		95		105
		56		252
				124

[truncated: 16 more sheets: Figure 2E, Figure 2F, Figure 4A, Figure 4B, Figure 4C, Suppl Fig 1, Suppl Fig 2, Suppl Fig 3, Suppl Fig 4, Table 1, Table 3, Suppl Tab 1, Suppl Tab 2, Suppl Tab 3, Suppl Tab 4, Suppl Tab 5]
